# Supplementary material for: Correction: Mathematical Modeling of Heterogeneous Electrophysiological Responses in Human β-Cells
Source: PLoS Comput Biol. 2014 Feb 28;10(2):e1003536. doi: 10.1371/journal.pcbi.1003536 (PMC3938408; doi:10.1371/journal.pcbi.1003536)
Supplement: Software S1 — XPPAUT code for Figs. 1-5. (ODE) [file pcbi.1003536.s001.ode]

# PLOS Computational Biology, Riz et al., 2013
# human beta-cell model including SK-channels and Ca2+ dynamics
# Default parameters as in Fig. 1A

# Differential equations
v'= -(ISK + IBK + IKv + IHERG + INa + ICaL + ICaPQ + ICaT + IKATP*(1+sigma*q) + Ileak + IGABAR)

# use for stochastic simulation in Fig 1E
wiener q
par sigma=0

mkv'=(mkvinf-mkv)/taumkv

mBK'=(mBKinf-mBK)/taumBK

hNa'=(hNainf-hNa)/tauhNa

hCaL'=(hCaLinf-hCaL)/tauhCaL

hCaT'=(hCaTinf-hCaT)/tauhCaT

mHERG'=(mHERGinf-mHERG)/taumHERG

hHERG'=(hHERGinf-hHERG)/tauhHERG


#differential equations for Ca2+ dynamics

Cam'=f*( (JCaL+JCaPQ+JCaT) - B*(Cam-Cac)/Volm*Volc - L/Volm*Volc )
 
Cac'=f*(B*(Cam-Cac)-Jserca+Jleak)


#Initial conditions

v(0)=-63
mkv(0)=0.02
mBK(0)=0.002
hNa(0)=0.97
hCaL(0)=0.98
hCaT(0)=0.52
mHERG(0)=0.1
hHERG(0)=0.7
Cam(0)=0.30
Cac(0)=0.17


## Nernst voltages
par VNa=70
par VCa=65
par VK=-75
par VCl=-40


## Leak current

par gleak=0.015
par vleak=-30

Ileak=gleak*(v-vleak)
aux Ileak=Ileak


## IKv

par taumkv0=2, Vmkv=0, nmkv=-10, gkv=1

mkvinf=1/(1+exp((V-Vmkv)/nmkv))
taumkv=taumkv0+10*exp(min(log(3),(-20-v)/6))

IKv=gkv*mkv*(V-Vk)


## IBK

par taumBK=2, VmBK=0, nmBK=-10, BBK=20, gBK=0.02

mBKinf=1/( 1+exp((V-VmBK)/nmBK))

IBK = gBK*(-ICa+BBK)*mBK*(V-Vk)
aux ibk=IBK
 

## hERG channels

par VmHERG=-30, nmHERG=-10, taumHERG=100
par VhHERG=-42, nhHERG=17.5, tauhHERG=50
par gHERG=0

mHERGinf=1/( 1+exp((V-VmHERG)/nmHERG) )
hHERGinf=1/( 1+exp((V-VhHERG)/nhHERG) )

IHERG = gHERG*mHERG*hHERG*(V-Vk)


## Na current

par gNa=0.4, VmNa=-18, nmNa=-5, VhNa=-42, nhNa=6, tauhNa=2

hNainf=1/( 1+exp((V-VhNa)/nhNa) )
mNainf=1/( 1+exp((V-VmNa)/nmNa) )

INa=gNa*mNainf*hNa*(V-VNa)


## L-type Ca current

par gCaL=0.14, VmCaL=-25, nmCaL=-6, tauhCaL=20

mCaLinf=1/( 1+exp((V-VmCaL)/nmCaL) ) 
hCaLinf=max(0,min(1,1+mCaLinf*(V-vCa)/57))

ICaL = gCaL*mCaLinf*hCaL*(V-vCa)

aux Ical=IcaL


## PQ-type Ca current

par gCaPQ=0.17, VmCaPQ=-10, nmCaPQ=-6

mCaPQinf=1/( 1+exp((V-VmCaPQ)/nmCaPQ) )

ICaPQ = gCaPQ*mCaPQinf*(V-vCa)


## T-type Ca current

par gCaT=0.05, VmCaT=-40, nmCaT=-4, VhCaT=-64, nhCaT=8, tauhCaT=7

mCaTinf=1/( 1+exp((V-VmCaT)/nmCaT) )
hCaTinf=1/( 1+exp((V-VhCaT)/nhCaT) )

ICaT = gCaT*mCaTinf*hCaT*(V-vCa)

ICa=ICaL+ICaPQ+ICaT

## Katp current

IKatp=gkatp*(V-VK)

par gkatp=0.01


## Gabar current

Igabar=ggabar*(V-VCl)

par ggabar=0


## ISK current

par gSK=0.1, kSK=0.57, nSK=5.2

ISK = gSK*(Cam^nSK/( kSK^nSK+Cam^nSK) )*(V-Vk)

#aux ISK=ISK


## Ca diffusion
#definition of fluxes

par Cm=10

JCaL=-alpha*ICaL*Cm/Volm
JCaPQ=-alpha*ICaPQ*Cm/Volm
JCaT=-alpha*ICaT*Cm/Volm
 

Jserca=Jsercamax*Cac^2/(Kserca^2 + Cac^2)
 
Jpmca=Jpmcamax*Cam/(Kpmca + Cam)
 
Jncx=Jncx0*(Cam) 

L=Jpmca+Jncx

#Calcium dynamics parameters

par f=0.01
par B=0.1
par Volc=1.15e-12, Volm=1e-13
 
#conversion to fluxes
par alpha=5.18e-15
 
#other fluxes
par Jsercamax=0.06, Kserca=0.27, Jpmcamax=0.021, Kpmca=0.5, Jleak=0.94e-3, Jncx0=0.01867


@ meth=cvode, toler=1.0e-10, atoler=1.0e-10, dt=.01, total=3000,
@ maxstor=2000000,bounds=10000000000000000000, xp=t, yp=v
@ xlo=0, xhi=3000, ylo=-80, yhi=10

done
