# Supplementary material for: Correction: Mathematical Modeling of Heterogeneous Electrophysiological Responses in Human β-Cells
Source: PLoS Comput Biol. 2014 Feb 28;10(2):e1003536. doi: 10.1371/journal.pcbi.1003536 (PMC3938408; doi:10.1371/journal.pcbi.1003536)
Supplement: Software S2 — XPPAUT code for Fig. 6. (ODE) [file pcbi.1003536.s002.ode]

# PLOS Computational Biology, Riz et al., 2013
# human beta-cell model including SK-channels and Ca2+ dynamics
# METABOLISM SIMULATIONS (Fig. 6)

# Differential equations
v'= -(ISK + IBK + IKv + IHERG + INa + ICaL + ICaPQ + ICaT + IKATP + Ileak)

mkv'=(mkvinf-mkv)/taumkv

mBK'=(mBKinf-mBK)/taumBK

hNa'=(hNainf-hNa)/tauhNa

hCaL'=(hCaLinf-hCaL)/tauhCaL

hCaT'=(hCaTinf-hCaT)/tauhCaT

mHERG'=(mHERGinf-mHERG)/taumHERG

hHERG'=(hHERGinf-hHERG)/tauhHERG


#differential equations for Ca2+ dynamics

Cam'=f*( (JCaL+JCaPQ+JCaT) - B*(Cam-Cac)/Volm*Volc - L/Volm*Volc )
 
Cac'=f*(B*(Cam-Cac)-Jserca+Jleak)


#metabolism

G6P_F6P'= vgk - vpfk
FBP'= vpfk - vfba
DHAP_G3P'= 2*vfba -vgapdh
a'= vgapdh - kA*a


#Initial conditions

v(0)=-62
hNa(0)=1
hCaL(0)=1
hCaT(0)=0.4
hHERG(0)=0.76

Cam(0)=0.038
Cac(0)=0.036

G6P_F6P(0)=3.54
FBP(0)=0.0005
DHAP_G3P(0)=0.0022
a(0)=0.22


#Nernst voltages
par VNa=70
par VCa=65
par VK=-75


## Leak current

par gleak=0.015
par vleak=-30

Ileak=gleak*(v-vleak)
aux Ileak=Ileak


## IKv

par taumkv0=2, Vmkv=0, nmkv=-10, gkv=0.2

mkvinf=1/(1+exp((V-Vmkv)/nmkv))
taumkv=taumkv0+10*exp(min(log(3),(-20-v)/6))

IKv=gkv*mkv*(V-Vk)


## IBK

par taumBK=2, VmBK=0, nmBK=-10, basal=20, gBK=0.01

mBKinf=1/( 1+exp((V-VmBK)/nmBK))

IBK = gBK*(-ICa+basal)*mBK*(V-Vk)
aux ibk=IBK
 

## hERG channels

par VmHERG=-30, nmHERG=-10, taumHERG=100
par VhHERG=-42, nhHERG=17.5, tauhHERG=50
par gHERG=0

mHERGinf=1/( 1+exp((V-VmHERG)/nmHERG) )
hHERGinf=1/( 1+exp((V-VhHERG)/nhHERG) )

IHERG = gHERG*mHERG*hHERG*(V-Vk)


## Na current

par gNa=0.4, VmNa=-18, nmNa=-5, VhNa=-42, nhNa=6, tauhNa=2

hNainf=1/( 1+exp((V-VhNa)/nhNa) )
mNainf=1/( 1+exp((V-VmNa)/nmNa) )

INa=gNa*mNainf*hNa*(V-VNa)


## L-type Ca current

par gCaL=0.14, VmCaL=-25, nmCaL=-6, tauhCaL=20

mCaLinf=1/( 1+exp((V-VmCaL)/nmCaL) ) 
hCaLinf=max(0,min(1,1+mCaLinf*(V-vCa)/57))

ICaL = gCaL*mCaLinf*hCaL*(V-vCa)

aux Ical=IcaL


## PQ-type Ca current

par gCaPQ=0.17, VmCaPQ=-10, nmCaPQ=-6

mCaPQinf=1/( 1+exp((V-VmCaPQ)/nmCaPQ) )

ICaPQ = gCaPQ*mCaPQinf*(V-vCa)


## T-type Ca current

par gCaT=0.05, VmCaT=-40, nmCaT=-4, VhCaT=-64, nhCaT=8, tauhCaT=7

mCaTinf=1/( 1+exp((V-VmCaT)/nmCaT) )
hCaTinf=1/( 1+exp((V-VhCaT)/nhCaT) )

ICaT = gCaT*mCaTinf*hCaT*(V-vCa)

ICa=ICaL+ICaPQ+ICaT


IKatp=gkatp*1/(1+a)*(V-VK)

par gkatp=0.05

aux gkatpR=gkatp*1/(1+a)


## ISK current

par gSK=0.02, kSK=0.57, nSK=5.2

ISK = gSK*(Cam^nSK/( kSK^nSK+Cam^nSK) )*(V-Vk)

#aux ISK=ISK


## Ca diffusion
#definition of fluxes

par Cm=10

JCaL=-alpha*ICaL*Cm/Volm
JCaPQ=-alpha*ICaPQ*Cm/Volm
JCaT=-alpha*ICaT*Cm/Volm
 

Jserca=Jsercamax*Cac^2/(Kserca^2 + Cac^2)
 
Jpmca=Jpmcamax*Cam/(Kpmca + Cam)
 
Jncx=Jncx0*(Cam) 

L=Jpmca+Jncx

#Calcium dynamics parameters

par f=0.01
par B=0.1
par Volc=1.15e-12, Volm=1e-13
 
#conversion to fluxes
par alpha=5.18e-15
 
#other fluxes
par Jsercamax=0.06, Kserca=0.27, Jpmcamax=0.021, Kpmca=0.5, Jleak=0.94e-3, Jncx0=0.01867


#Metabolism

F6P=G6P_F6P*KGPI/(1+KGPI)
G3P=DHAP_G3P*KTPI/(1+KTPI)
DHAP=DHAP_G3P-G3P
 
 
#time[ms]
vgk=Vgk_max*((GLC)^hGK)/((KGK)^hGK+(GLC)^hGK)

vpfk=Vpfk_max*(F6P/Kpfk)^(hpfk-(hpfk-hact)*FBP/(Kfba+FBP))/((F6P/Kpfk)^(hpfk-(hpfk-hact)*FBP/(Kfba+FBP))+(1+(FBP/Xpfk)^hx)/(1+alphaG^(hpfk-(hpfk-hact)*FBP/(Kfba+FBP))*(FBP/Xpfk)^hx))

vfba=Vfba_max*(FBP/Kfba-G3P*DHAP/(Pfba*Qfba*KFBA))/(1+FBP/Kfba+DHAP/Qfba+G3P*DHAP/(Pfba*Qfba))

vgapdh=Vgapdh_max*G3P/(Kgapdh+G3P)

#GPI+TPI
par KGPI=0.3, KTPI=0.045455
#GLC
par GLC=10
#GK
par hGK=1.7, Vgk_max=0.0000556, KGK=8
#PKF
par Kpfk=4.0, Xpfk=0.01, hpfk=2.5, Vpfk_max=0.000556, hact=1.0, hx=2.5, alphaG=5.0
#FBA
par Kfba=0.0050, Vfba_max=0.000139, Pfba=0.5, Qfba=0.275
#GAPDH
par Kgapdh=0.0050, Vgapdh_max=0.00139

kA=0.0001

aux tmin = t/60000

@ meth=cvode, toler=1.0e-9, atoler=1.0e-9, dt=.3, total=420000,
@ maxstor=2000000,bounds=10000000, xp=tmin, yp=v
@ xlo=0, xhi=7, ylo=-70, yhi=10

done
